# Supplementary material for: Power-over-Fiber LPIT for Voltage and Current Measurements in the Medium Voltage Distribution Networks
Source: Sensors (Basel). 2021 Jan 14;21(2):547. doi: 10.3390/s21020547 (PMC7828781; doi:10.3390/s21020547)
Supplement: Supplementary file 1 [file sensors-21-00547-s001.zip]

Archive with 1 entries (1 files):
- sensors-1052510-supplementary.mp4
